# Supplementary material for: Willingness and SARS-CoV-2 Vaccination Coverage among Healthcare Workers in China: A Nationwide Study
Source: Vaccines (Basel). 2021 Sep 6;9(9):993. doi: 10.3390/vaccines9090993 (PMC8472967; doi:10.3390/vaccines9090993)
Supplement: Supplementary file 1 [file vaccines-09-00993-s001.zip]

Archive with 1 entries (1 files):
- vaccines-1307625-SI.pdf
